# Supplementary material for: Dendritic Cell-Derived Artificial Microvesicles Inhibit RLS40 Lymphosarcoma Growth in Mice via Stimulation of Th1/Th17 Immune Response
Source: Pharmaceutics. 2022 Nov 21;14(11):2542. doi: 10.3390/pharmaceutics14112542 (PMC9696603; doi:10.3390/pharmaceutics14112542)
Supplement: Supplementary file 1 [file pharmaceutics-14-02542-s001.zip]

Archive with 1 entries (1 files):
- pharmaceutics-2028666-supplementary.pdf
